# Supplementary material for: Blood Biomarkers as Prognostic Indicators for Neurological Injury in COVID-19 Patients: A Systematic Review and Meta-Analysis
Source: Int J Mol Sci. 2023 Oct 30;24(21):15738. doi: 10.3390/ijms242115738 (PMC10649265; doi:10.3390/ijms242115738)
Supplement: Supplementary file 1 [file ijms-24-15738-s001.zip]

Archive with 1 entries (1 files):
- ijms-2642132-supplementary.pdf
